# Supplementary material for: Integrative Analysis of Metabolome and Transcriptome Reveals the Mechanism of Color Formation in Liriope spicata Fruit
Source: Metabolites. 2022 Feb 4;12(2):144. doi: 10.3390/metabo12020144 (PMC8879266; doi:10.3390/metabo12020144)
Supplement: Supplementary file 1 [file metabolites-12-00144-s001.zip › Table S1.xlsx]

## Sheet: flavonoid content 
The content of metabolites in L. spicata fruits during three stages.
ng/g FW
sample	Del-3-O-gal	Del-3-O-glu	Del-3-O-ara	Del-3-O-rut	Del-3-O-(6-O-malonyl)-glu	Cya-3,5-O-diglu	Cya-3-O-glu	Cya-3-O-ara	Cya-3-O-rut	Cya-3-O-(6-O-malonyl)-glu	Pet-3-O-gal	Pet-3-O-glu	Pet-3-O-ara	Pet-3-O-rut	Pet-3-O-(6-O-malonyl)-glu	Pel-3,5-O-diglu	Pel-3-O-glu	Pel-3-O-ara	Pel-3-O-rut	Pel-3-O-(6-O-malonyl)-glu	Peo-3,5-O-diglu	Peo-3-O-gal	Peo-3-O-glu	Peo-3-O-ara	Peo-3-O-rut	Peo-3-O-(6-O-malonyl)-glu	Mal-3,5-O-diglu	Mal-3-O-gal	Mal-3-O-glu	Mal-3-O-ara	Mal-3-O-rut	Dihydromyricetin	Quercetin 3-O-glucoside
L1-1	N/A	291.821	N/A	118.309	N/A	N/A	37.6015	N/A	6.06407	14.529	6.34208	227.912	2.25643	105.412	7.01428	1.18585	10.2366	N/A	1.73266	N/A	N/A	2.40206	17.5644	N/A	95.1554	N/A	N/A	43.1681	795.672	2.78185	N/A	N/A	24.9669
L1-2	4.39618	69.6215	N/A	71.4292	N/A	N/A	5.24153	N/A	8.66866	27.4151	5.42307	27.8488	N/A	100.401	5.67867	1.76168	5.15645	N/A	N/A	N/A	N/A	N/A	N/A	N/A	19.6919	N/A	N/A	5.41161	39.7223	0.315499	N/A	N/A	91.9995
L1-3	4.92531	218.681	N/A	268.516	N/A	N/A	36.2242	N/A	21.0593	22.421	N/A	253.859	3.60664	449.169	3.34085	1.74065	8.28472	N/A	8.07147	N/A	N/A	7.35411	43.65	N/A	472.666	N/A	N/A	190.57	1891.6	21.1639	N/A	N/A	37.583
L2-1	N/A	119073	154.049	79195.5	2621.24	31.0677	27255.1	25.5506	44474.7	102.911	5438.68	28894.5	836.604	53903.8	N/A	10.1144	1796.5	3.13512	9707.05	241.944	13.7188	1991.36	3663.98	121.505	142883	111.643	76.5039	35003	19619.6	1708.1	23906.3	4407.99	7720.31
L2-2	N/A	113304	279.99	73001.3	5135.35	42.2222	28565.9	40.82	48874.1	84.6337	7367.76	31627.2	1390.21	52509.8	N/A	5.6019	2179.02	4.04936	11538.2	211.008	N/A	2058.45	3946.13	239.034	155011	118.646	95.4104	42980.5	36885.1	2486.52	26507.8	7592.45	8971.6
L2-3	N/A	89130.6	246.244	65742.1	12411.6	40.5969	40337.1	48.5528	48230.1	215.505	9943.76	33962.4	1334.39	39436.3	N/A	9.6712	4800.82	6.09778	11566.5	469.631	21.2333	2638.25	10180.5	284.306	150247	320.859	123.201	33304.6	41950.3	2915.66	24312.9	7050.64	12734
L3-1	N/A	108391	375.646	76817.2	15380.4	46.8206	37264.5	74.5016	44925	241.65	12564.5	33640.4	2064.68	51293.5	N/A	9.42379	2692.48	4.2255	6987.05	528.574	34.4592	2735.91	10145.9	271.834	155270	714.611	153.213	36835.3	51162	3962.07	31318.1	1990.03	4207.41
L3-2	N/A	155818	622.347	103700	51556.3	77.3435	22463.6	143.943	47048.7	481.699	20324.7	40401.1	2767.56	105551	N/A	20.2535	5628.99	10.338	21143.3	2636.38	255.567	806.388	14521.2	488.155	162483	3044.09	540.393	31230.3	48579.5	5139.62	73486	16883.4	27272.5
L3-3	N/A	103661	109.192	76591.6	4449	24.5165	38860.1	37.3017	46738.7	114.961	12757.2	31930.7	931.861	51746.4	N/A	9.91621	3696.99	4.11882	12412.8	448.61	74.0135	2462.85	12045.5	200.141	156052	409.945	140.311	32148.8	48887.9	3528.5	30263.1	2259.53	4992.99
