# Supplementary material for: Integrative Analysis of Metabolome and Transcriptome Reveals the Mechanism of Color Formation in Liriope spicata Fruit
Source: Metabolites. 2022 Feb 4;12(2):144. doi: 10.3390/metabo12020144 (PMC8879266; doi:10.3390/metabo12020144)
Supplement: Supplementary file 1 [file metabolites-12-00144-s001.zip › Table S2.xlsx]

## Sheet: Sheet1
Table S2. Differentially expressed genes involved in flavonoid biosynthesis
475 in L. spicata fruits.	annotation	L1-1（FPKM）	L1-2（FPKM）	L1-3（FPKM）	L2-1（FPKM）	L2-2（FPKM）	L2-3（FPKM）	L3-1（FPKM）	L3-2（FPKM）	L3-3（FPKM）
Cluster-4331.85735	PAL	114	94.77	75.54	2130.19	4547.41	3055.78	658.07	741.09	389.66
Cluster-4331.100093	PAL	83.05	77.59	72.13	1688.01	4074.22	2666.85	665.72	823.09	407.8
Cluster-4331.98908	PAL	28.46	27.045	25.63	676.16	1662.84	1097.6	138.33	313.03	101.92
Cluster-4331.80690	PAL	12.08	13.055	14.03	147.1	272.29	106.68	29.63	47.49	21.74
Cluster-4331.114381	PAL	2.35	1.76	1.17	25.22	60.47	27.46	11.77	12.14	9.19
Cluster-4331.49668	PAL	0	0	0	8.15	21.52	7.89	0.42	0.77	0
Cluster-4331.84900	PAL	64.8	39.145	13.49	1004.52	2228.08	1237.55	372.31	462.54	139.85
Cluster-4331.85323	PAL	3.62	2.845	2.07	74.56	227.63	189.95	45.57	73.61	51.08
Cluster-4331.156105	PAL	2.77	4.56	6.35	70.93	32.1	46.29	13.1	2.08	8.67
Cluster-4331.88308	PAL	6.13	19.355	32.58	416.22	1100.32	631.12	269.87	324.88	147.92
Cluster-4331.97289	PAL	9.93	16.725	23.52	258.83	738.69	355.69	117.68	223.64	89.07
Cluster-4331.95038	PAL	17.59	31.705	45.82	565.18	1795.84	1294.58	560.89	746.04	301.42
Cluster-4331.93699	PAL	114.72	97.825	80.93	892.18	2351.23	2725.49	321.08	1732.47	205.88
Cluster-4331.92132	PAL	0.87	1.445	2.02	17.69	60.73	21.62	25.85	22.85	14.8
Cluster-4331.83871	PAL	0.61	0.775	0.94	3.39	16.11	3.74	15.36	12.57	6.92
Cluster-4331.47491	C4H	4.35	2.425	0.5	21.81	165.07	106.81	9.93	18.79	2.02
Cluster-4331.47489	C4H	1.3	1.16	1.02	14.25	98.78	66.27	3.9	14.75	1.15
Cluster-4331.79255	C4H	100.62	77.72	54.82	439.7	1458.85	1116.47	279.43	591.96	151.15
Cluster-4331.101237	C4H	291.8	205.41	119.02	882.44	2809.76	2344.51	443.33	1393.45	332.55
Cluster-4331.88919	C4H	268.79	211.085	153.38	503.31	1639.5	1212.14	356.12	869.88	286.15
Cluster-4331.101169	C4H	241.21	186.635	132.06	442.01	1524.15	1108.46	296.55	803.56	250.88
Cluster-4331.96532	C4H	267.65	221.18	174.71	379.63	1486.36	981.61	299.29	777.64	264.36
Cluster-4331.77042	C4H	0.44	0.35	0.26	2.33	3.99	3.23	0.97	4.14	0.82
Cluster-4331.75532	C4H	1.76	1.835	1.91	4.2	18.09	11.36	10.37	31.79	8.49
Cluster-4331.173811	4CL	0	0.07	0.14	4.6	25.36	20.82	1.88	0.27	1.04
Cluster-4331.75628	4CL	0	1.575	3.15	54.4	205.85	104.47	12.96	21.82	2.45
Cluster-4331.103012	4CL	25.77	19.665	13.56	510.2	2467.18	1928.54	213.59	474.76	149.57
Cluster-4331.72626	4CL	6.84	5.04	3.24	80.44	294.26	257.9	16.5	58.46	11.37
Cluster-4331.85224	4CL	23.08	18.805	14.53	537.14	2280.57	1914.31	251.8	552.92	164.12
Cluster-4331.108518	4CL	5.81	3.75	1.69	122.86	464.96	274.58	50.73	106.01	29.5
Cluster-4331.37695	4CL	11.68	18.56	25.44	18.31	37.42	52.63	9.96	17.37	8.21
Cluster-4331.84451	4CL	0.27	0.485	0.7	9.53	37.37	19.94	2.21	6.69	0.9
Cluster-4331.76655	4CL	4.71	6.665	8.62	14.89	90.36	46.2	15.04	9.1	7.72
Cluster-4331.108936	4CL	38.09	40.705	43.32	48.44	93.83	70.01	48.66	38.35	48.58
Cluster-4331.80734	4CL	0	0	0	5.31	42.74	10.22	1.71	1.52	0
Cluster-4331.112352	4CL	1.19	0.655	0.12	22.05	98.42	11.78	12.12	8.16	5.18
Cluster-4331.138805	4CL	8.03	12.67	17.31	12.64	31.48	43.28	9.4	15.24	6.27
Cluster-4331.99569	4CL	42.8	32.415	22.03	103.95	128.83	93.52	112.82	74.55	81.28
Cluster-4331.88322	4CL	39.28	30.17	21.06	70.9	111.73	70.71	68.18	73.53	62.08
Cluster-4331.177966	4CL	1.78	2.62	3.46	0	0.12	0	0	0	0
Cluster-4331.104856	4CL	0	0	0	54.92	281.75	323.74	58.17	68.99	0
Cluster-38319.0	4CL	34.96	54.54	74.12	8.78	9.69	25.44	8.5	21.38	20.1
Cluster-4331.69711	4CL	6.52	9.925	13.33	1.65	3.41	5.24	2.95	4.63	2.47
Cluster-4331.109506	4CL	1.42	2.71	4	6.96	9.4	5.94	4.21	3.15	5.16
Cluster-4331.19000	4CL	4.9	8.85	12.8	2.27	1.8	2.29	0.66	1.84	0.34
Cluster-4331.177965	4CL	0.79	1.635	2.48	0	0.28	0	0	0	0
Cluster-4331.95604	CHS	4.37	37.51	70.65	203.03	852.71	406.13	44.79	54.77	35.61
Cluster-4331.85366	CHS	28.56	237.255	445.95	1417.03	6251.36	3519.39	367.14	426.37	270.58
Cluster-4331.85043	CHS	4.8	8.965	13.13	109.78	453.52	106.3	8.18	14.78	8.66
Cluster-4331.89658	CHS	44.32	47.145	49.97	5920.15	15557.4	10514.7	2908.16	3282.89	2035.22
Cluster-4331.89834	CHS	1.08	1.475	1.87	306.69	814.75	255.02	95.95	69.54	73.36
Cluster-4331.87075	CHS	9.84	12.145	14.45	1672.34	4378.64	2807.94	765.17	943.34	509.26
Cluster-4331.94098	CHS	33.03	64.26	95.49	4990.68	13929.8	9212.59	2710.14	3158.15	1860.5
Cluster-4331.104244	CHS	5.76	5.325	4.89	1456.62	3656.86	1776.81	693.09	593.97	315.41
Cluster-4331.93982	CHS	19.95	14.145	8.34	804.7	2180.72	1978.87	528.41	681.07	433.83
Cluster-4331.92222	CHS	7.06	9.1	11.14	786.9	2162.39	2086.91	513.78	685.27	334.56
Cluster-4331.83505	CHS	11.66	18.96	26.26	2094.26	5786.5	1593.34	1040.3	647.19	826.9
Cluster-4331.43755	CHS	6.64	10.745	14.85	261.41	518.08	750.5	171.28	293.11	120.01
Cluster-4331.25720	CHS	36.5	22.47	8.44	0	0	0.62	8.12	1.18	10.14
Cluster-4331.102771	CHS	273.48	422.855	572.23	17.65	9.06	77.68	1.57	13.48	1.59
Cluster-4331.122395	CHS	3.28	6.905	10.53	172.97	80.65	46.82	14.33	62.11	4.35
Cluster-4331.128104	CHS	20.22	31.12	42.02	1.3	0	2.19	0	0.35	0
Cluster-4331.60619	CHS	34.2	38.2	42.2	1.1	0.18	4.44	2.25	1.45	2
Cluster-4331.80037	CHS	0	0.515	1.03	4.59	30.31	15.8	1.44	9.09	1.48
Cluster-4331.103219	CHS	211.08	280.925	350.77	11.42	4.09	78.17	0.58	6.76	0
Cluster-46023.0	CHS	8.27	4.545	0.82	0	0	0.27	0	0.5	0
Cluster-4331.84180	CHI	134.33	166.655	198.98	436.62	2894.58	4816.53	45.59	340.49	31.59
Cluster-4331.85429	CHI	44.22	80.61	117	101.29	305.7	281.84	141.89	114.72	85.07
Cluster-4331.54325	CHI	1	0.875	0.75	32.27	3.93	18.9	23.42	12.42	14.43
Cluster-4331.115914	CHI	14.03	11.635	9.24	33.38	22.75	30.82	4.58	25.36	9.62
Cluster-4331.64619	CHI	26.15	20.07	13.99	70.98	34.58	56.82	10.72	52.25	14.03
Cluster-4331.90033	CHI	10.09	9.02	7.95	2.94	4.56	3.54	5.22	4.85	4.07
Cluster-4331.75842	CHI	190.53	160.1	129.67	53.53	80.42	106.42	62.83	90.41	95.88
Cluster-4331.158561	CHI	23.4	26.905	30.41	11.66	10.03	14.11	9.44	13.84	9.54
Cluster-4331.81292	F3H	9.87	12.665	15.46	647.82	2931.07	2347.35	139.61	206.65	77.91
Cluster-4331.96409	F3H	83.31	113.18	143.05	1961.24	9336.72	7638.75	349.97	1437.32	185.59
Cluster-4331.86438	F3H	167.41	161.705	156	2683.67	12818.6	10452.9	506.37	2174.75	283.59
Cluster-4331.109725	F3H	0	0.295	0.59	0.81	11.08	11.87	1.04	0.49	0.53
Cluster-4331.96626	F3H	256.83	192.35	127.87	3624.95	15254.1	8172.72	2848.7	4797.83	1917.65
Cluster-4331.134609	F3H	2.5	1.25	0	18.15	98.84	74.87	26.19	48.71	7.93
Cluster-4331.67878	F3’H	16.12	27.46	38.8	4.99	26.98	54.43	0	1.32	0
Cluster-4331.96380	F3’H	8.38	15.63	22.88	130.44	344.09	194.45	260.19	496.36	176.98
Cluster-4331.92335	F3’H	15.45	27.51	39.57	247.53	586.28	265.02	457.71	739.05	317.72
Cluster-4331.95769	F3’5'H	5.07	8.91	12.75	103.59	259.59	90.8	125.13	279.61	84.64
Cluster-4331.91132	F3’5'H	5.87	22.93	39.99	160.59	441.91	198.5	385.29	595.55	238.02
Cluster-4331.95047	ANS	121.49	94.855	68.22	6622.72	19606.7	18859.8	4207.43	7093.3	2486.23
Cluster-4331.91932	ANS	18	13.56	9.12	1105.79	3781.11	5260.08	794.8	1332.5	517.29
Cluster-4331.91922	ANS	113.99	78.1	42.21	4812.87	15437.6	14882	3597.79	7235.19	2248.15
Cluster-4331.95361	ANS	349.06	263.905	178.75	16848.5	56503.6	54746.5	12151.2	27607.6	8989.46
Cluster-4331.89941	ANS	46.63	29.45	12.27	1324.39	3802.94	3519.27	908.94	2196.9	562.56
Cluster-4331.107169	ANS	10.35	5.175	0	112.73	164.74	68.45	152.52	80.35	53.73
Cluster-4331.96726	UFGT	24.93	13.835	2.74	386.04	1453.87	819.68	52.3	19.48	38.29
Cluster-4331.91537	UFGT	118.99	97.545	76.1	1532.49	5962.47	4609.07	493.08	1170.52	304.2
Cluster-4331.99009	UFGT	161.21	158.91	156.61	2676.43	11113.2	8644.84	1023.73	2434.07	657.74
Cluster-4331.93549	OMT	37.6	30.715	23.83	348.11	1637.89	1669.43	47.12	285.82	26.2
Cluster-4331.101486	OMT	18.85	19.165	19.48	148.39	765.18	792.75	19.79	203.46	12.71
Cluster-4331.84257	OMT	4.12	4.385	4.65	58.68	250.23	127.82	35.22	176.32	21.72
Cluster-4331.92221	OMT	199.74	128.38	57.02	973.16	5118.6	4718.55	1375.05	3878.3	837.97
Cluster-4331.89731	OMT	2.94	4.235	5.53	254.42	10.64	62.88	101.89	56.47	75.69
Cluster-46047.0	OMT	3.97	6.41	8.85	0	0.13	0	0.33	0.77	0
Cluster-4331.72905	OMT	86.5	48.565	10.63	2.12	8.83	13.57	1.36	792.29	1.28
Cluster-4331.89865	FLS	2.16	83.72	165.28	20.78	88.31	185.09	5.42	15.54	5.09
Cluster-4331.157551	FLS	0	27.635	55.27	6.36	28.93	53.63	3.43	3.97	2.68
Cluster-4331.148040	FLS	0	237.335	474.67	52.99	196.6	453.07	20.42	49.28	11.94
Cluster-4331.102739	FG3	1.47	1.855	2.24	49.37	291.75	287.22	7.26	25.23	3.05
Cluster-4331.84953	FG3	25.08	39.065	53.05	409.57	2589.26	1951.8	155.78	585.74	79.66
Cluster-4331.108609	MYB	0.19	0.265	0.34	17.59	116.99	25.53	0	21.65	0
Cluster-4331.110756	MYB	11.37	6.05	0.73	221.41	911.52	281.85	94.33	146.78	81.36
Cluster-4331.114243	MYB	4.81	5.555	6.3	1.8	0.66	1.82	9.23	13.1	11.39
Cluster-4331.114941	MYB	0	0	0	7.6	17.97	0.71	50.14	13.54	39.07
Cluster-4331.116916	MYB	10	28.87	47.74	1.18	2.44	13.91	7.52	8.34	6.05
Cluster-4331.118376	MYB	0.88	1.96	3.04	8.2	28.58	18.03	0	7.91	0
Cluster-4331.121593	MYB	10.98	8.9	6.82	2.28	2.67	2.81	4.42	4.29	4.28
Cluster-4331.149037	MYB	4.82	2.705	0.59	0.15	0.68	0.65	0.09	0	0.19
Cluster-4331.164186	MYB	13.54	20.385	27.23	0.18	0	0	0	0	0
Cluster-4331.174861	MYB	2.57	1.285	0	27.63	100.5	75.42	3.29	3.85	4.55
Cluster-4331.175183	MYB	0	0.18	0.36	2.04	8.55	0.75	0.15	0.28	0
Cluster-4331.180339	MYB	2.97	2.115	1.26	0	0	0	0	1.76	0
Cluster-4331.22433	MYB	15.12	10.84	6.56	138.92	34.62	73.06	0.56	0	0.57
Cluster-4331.22434	MYB	1.88	3.235	4.59	30.82	5.04	6.98	0	1.21	0
Cluster-4331.23925	MYB	0.24	0.155	0.07	5.27	18.58	24.46	1.91	0.66	1.32
Cluster-4331.37457	MYB	18	16.01	14.02	5.42	7.38	5	20.83	13.8	20.89
Cluster-4331.37874	MYB	8.55	7.855	7.16	1.93	1.69	0	0	0.34	0.37
Cluster-4331.41193	MYB	12.12	7.295	2.47	0.25	0	0	4.08	20.17	5.59
Cluster-4331.41195	MYB	16.08	8.825	1.57	0.18	0.18	0.22	5.38	15.17	4.28
Cluster-4331.58688	MYB	8.72	5.37	2.02	0	0.79	0	0	0.19	0
Cluster-4331.60382	MYB	11.78	16.61	21.44	2.18	2.2	2.89	3.06	4.87	2.45
Cluster-4331.68952	MYB	9.05	7.275	5.5	23.91	102.3	77.15	29.92	41.99	16.42
Cluster-4331.69521	MYB	134.64	129.655	124.67	19.43	53.04	43.01	60.9	96.39	83.44
Cluster-4331.70914	MYB	6.01	7.935	9.86	0.39	0.52	3.24	0.33	1.08	0.16
Cluster-4331.83653	MYB	29.67	31.53	33.39	7.14	16.48	21.55	26.68	24.66	25.98
Cluster-4331.84314	MYB	0.31	3.49	6.67	25.71	90.13	82.86	7.72	63.93	7.51
Cluster-4331.86877	MYB	0	0	0	32.21	153.7	52.83	15.36	23.53	8.09
Cluster-4331.94171	MYB	0	0.16	0.32	101.78	409.12	203.21	54.14	21.08	31.77
Cluster-49087.0	MYB	0	0	0	2.6	42.1	11.03	0.5	2.31	0.52
Cluster-54450.1	MYB	2.18	1.895	1.61	0	0	0.19	0.19	0	0
Cluster-61302.0	MYB	9.07	12.44	15.81	2.22	0.5	0.61	0	0.2	0
Cluster-39118.2	MYB	1.31	0.87	0.43	0	0.07	0.09	6.27	8.35	6.16
Cluster-4331.101212	MYB	30.9	35.075	39.25	9.18	54.04	47.52	111.49	118.23	109.29
Cluster-4331.102591	MYB	342.41	397.715	453.02	429.12	343.28	627.79	46.81	84.15	69.53
Cluster-4331.117966	MYB	5.31	7.83	10.35	4.43	0.68	2.85	26.07	53.27	22.74
Cluster-4331.127515	MYB	54.62	77.705	100.79	43.32	243	145.84	15.1	20.9	29.19
Cluster-4331.132895	MYB	0	0	0	0.29	0	0.09	10.17	4.17	8.5
Cluster-4331.145225	MYB	0.65	2.665	4.68	10.78	2.52	3.45	1.69	1.1	2.61
Cluster-4331.15442	MYB	20.28	18.06	15.84	26.53	24.42	16.13	10.55	9.27	13.48
Cluster-4331.167610	MYB	1.47	2.66	3.85	1.51	5.47	4.98	27.81	13.52	18.39
Cluster-4331.180033	MYB	4.81	4.04	3.27	10.05	1.43	3.76	0.4	1.5	0.2
Cluster-4331.180034	MYB	5.1	4.94	4.78	25.62	1.66	9.44	0.82	1.69	0.7
Cluster-4331.184760	MYB	1.61	3.435	5.26	1.05	0.36	0.94	16.03	3.47	13.5
Cluster-4331.43550	MYB	0.51	0.655	0.8	0.54	0.09	0.78	10.85	4.46	7.02
Cluster-4331.44398	MYB	0.41	0.325	0.24	0.24	0.12	0.3	5.72	2.69	3.34
Cluster-4331.72389	MYB	2.24	1.21	0.18	1.97	5.44	5.92	0	0.64	0
Cluster-4331.72390	MYB	7.9	4.595	1.29	2.56	23.41	17.58	0	0.54	0
Cluster-4331.73103	MYB	21.24	27.875	34.51	17.27	78.93	45.9	3.25	3.8	6.27
Cluster-4331.89105	MYB	3.2	3.215	3.23	0.15	1.65	2.61	80.64	27.41	109.02
Cluster-4331.89862	MYB	18.36	20.82	23.28	5.17	26.89	26.59	60.16	55.15	60.58
Cluster-4331.95695	MYB	24.43	25.02	25.61	7.43	20.33	17.14	106.33	69.44	111.52
Cluster-9467.0	MYB	0.66	0.455	0.25	2.86	0.76	1.04	0	0.1	0.63
Cluster-3828.0	bHLH	11.91	7.11	2.31	0.58	0	0	0	0	0
Cluster-41782.0	bHLH	0.22	0.11	0	2.76	3.79	9.3	0	0	0
Cluster-4331.100339	bHLH	2.78	2.095	1.41	2.66	6.89	4.7	10.96	12.88	10.76
Cluster-4331.112612	bHLH	7.52	8.315	9.11	1.89	3.27	1.19	1.36	0.48	0.86
Cluster-4331.114292	bHLH	55.68	41.205	26.73	150.69	122.18	148.35	7.42	11.41	4.36
Cluster-4331.124966	bHLH	24.7	22.345	19.99	0.94	4.9	5.72	9.12	13.26	34.2
Cluster-4331.128863	bHLH	5.32	4.5	3.68	0.73	1.3	0.3	11.86	7.74	10.48
Cluster-4331.130044	bHLH	5.92	4.37	2.82	0.63	0.8	1.79	1.4	1.89	2.03
Cluster-4331.173304	bHLH	0.08	0.185	0.29	1.02	2.85	2.07	0.54	0	0.91
Cluster-4331.185671	bHLH	9.78	12.445	15.11	0.57	2.29	3.52	0.62	6.06	0
Cluster-4331.24011	bHLH	13.62	11.535	9.45	55.94	16.61	23.61	0.57	0.8	0
Cluster-4331.36808	bHLH	6.86	7.42	7.98	0.86	0.73	1.09	1.45	0.34	0.74
Cluster-4331.37629	bHLH	4.58	5.08	5.58	0.53	0.64	1.46	1.33	1.76	3.77
Cluster-4331.48792	bHLH	5.23	5.15	5.07	197.15	5.42	37.33	0.16	1.37	0.33
Cluster-4331.57956	bHLH	4.27	2.895	1.52	0.14	0	0.17	0.09	0.33	0
Cluster-4331.59390	bHLH	7.8	6.005	4.21	22.54	10.64	13.79	1.73	5.58	6.63
Cluster-4331.84697	bHLH	243.7	191.195	138.69	757	729.39	696.55	33.97	41.66	31.44
Cluster-4331.86907	bHLH	71.28	91.59	111.9	145.8	192.03	260.17	549.18	324.82	472.03
Cluster-4331.88693	bHLH	19.54	20.585	21.63	2.83	3.5	6.12	4.2	17.72	7.05
Cluster-4331.96692	bHLH	32.63	28	23.37	66.9	151.73	92.52	78.83	70.81	57.6
Cluster-50362.0	bHLH	0	0	0	14.91	2.4	2.72	0.59	0	0.12
Cluster-4331.111923	bHLH	31.57	29.14	26.71	19.33	31.99	53.96	26.06	15.74	19.54
Cluster-4331.116778	bHLH	37.1	47.19	57.28	7.17	28.58	38.58	3.33	2.25	3.81
Cluster-4331.24010	bHLH	36.58	28.98	21.38	113.46	24.89	52.52	0.73	0.45	0.49
Cluster-4331.336	bHLH	1.37	0.845	0.32	0.08	0.16	0.1	1.1	2.66	1.11
Cluster-4331.73836	bHLH	58.09	47.29	36.49	103.86	54.81	93.55	21.36	54.14	22.04
