# Supplementary material for: Integrative Analysis of Metabolome and Transcriptome Reveals the Mechanism of Color Formation in Liriope spicata Fruit
Source: Metabolites. 2022 Feb 4;12(2):144. doi: 10.3390/metabo12020144 (PMC8879266; doi:10.3390/metabo12020144)
Supplement: Supplementary file 1 [file metabolites-12-00144-s001.zip › Table S3.xlsx]

## Sheet: Sheet1
Table S4. Gene bank accession numbers of the sequences.
Gene name	Source	GenBank accession numbers
AtMYB114	Arabidopsis thaliana	Q9FNV8.1
AtPAP2	Arabidopsis thaliana	AAG42002.1
AtMYB113	Arabidopsis thaliana	Q9FNV9.1
NtAN2	Nicotiana tabacum	ACO52470.1
CsRuby	Citrus sinensis	AFB73913.1
PhAN2	Petunia x hybrida	AAF66727.1
AmROSEA2	Antirrhinum majus	ABB83827.1
IbMYB1	Ipomoea batatas	BAF45114.1
InMYB2	Ipomoea nil	BAE94709.1
MdMYB10a	Malus x domestica	ABB84753.1
LlMYB19L	Lilium lancifolium	BBU67638.1
LjTT2a	Lotus japonicus	BAG12893.1
VvMYBPA2	Vitis vinifera	ACK56131.1
DkMYB4	Diospyros kaki	BAI49721.1
AtMYB32	Arabidopsis thaliana	EFH43356.1
AtMYB4	Arabidopsis thaliana	BAA21619.1
AtMYB12	Arabidopsis thaliana	ABB03913.1
VvMYBF1	Vitis vinifera	ACV81697.1
SlMYB12	Solanum lycopersicum	ACB46530.1
AmDEL	Antirrhinum majus	AAA32663.1
PfMYC-RP	Perilla frutescens	BAA75513.1
PhJAF13	Petunia x hybrida	AAC39455.1
InDEL	Ipomoea nil	BAE94393.1
DpIVS	Dahlia pinnata	BAJ33516.1
AtGL3	Arabidopsis thaliana	NP_176552.1
MdbHLH33	Malus domestica	ABB84474.1
AtMYC1	Arabidopsis thaliana	BAA11933.1
OsRa	Oryza sativa	AAC49219.1
ZmB	Zea mays	CAA40544
ZmLc	Zea mays	ABD72707.1
PfF3G1	Perilla frutescens	BAC56998.1
AtTT8	Arabidopsis thaliana	CAC14865.1
MdbHLH3	Malus domestica	ADL36597.1
VvMYC1	Vitis vinifera	ACC68685.1
PhAN1	Petunia x hybrida	AAG25927.1
ItbHLH2	Ipomoea tricolor	BAD18984.1
IpBH2a	Ipomoea purpurea	ABW69686.1
IpBH2b	Ipomoea purpurea	ABW69687.1
