# Supplementary material for: Integrative Analysis of Metabolome and Transcriptome Reveals the Mechanism of Color Formation in Liriope spicata Fruit
Source: Metabolites. 2022 Feb 4;12(2):144. doi: 10.3390/metabo12020144 (PMC8879266; doi:10.3390/metabo12020144)
Supplement: Supplementary file 1 [file metabolites-12-00144-s001.zip › Table S4.xlsx]

## Sheet: Sheet1
The primer The primer sequences of genes used for quantitative real time PCR
Gene ID	Gene name	forward primer	reverse primer	product length (bp)	Tm(℃)
Cluster-4331.151065	cation transport mediators	GCTGCACTAACTCCAGCTTC	GGCACAACTGTGGTCAACAT	86	58
Cluster-4331.105645	G protein-coupled receptor 107	ACAGGTGATTGCGAACATCG	CTTCGACGTCTCCTTCAACG	166	58
Cluster-4331.79255	trans-cinnamate 4-monooxygenase	TCTTTGATCACGGCTTGCAG	ATGAGATCGACACCGTCCTC	88	58
Cluster-4331.47491	trans-cinnamate 4-monooxygenase	CACCCAAGTCCTCCACACC	ATGTCGAACACCACATTGCG	66	58
Cluster-4331.85366	chalcone synthase	TTCCCGTACTCCTTCAGCAC	TACTGGACCAGGTTGAGCAG	82	58
Cluster-4331.96380	flavonoid 3'-monooxygenase	CAGCTCTCTGATGGCCTTGT	GGTCCGTCACATACTGCTCT	65	58
Cluster-4331.99009	anthocyanidin 3-O-glucosyltransferase	CGACGGATCCCATTCGACTA	CGCCGCTCCTCCTATTAAC	57	58
Cluster-4331.96726	anthocyanidin 3-O-glucosyltransferase	AGCAAGGTGTTGAAGGAGGA	AAATTCCGAACCGAGCTTCC	110	58
Cluster-4331.101486	caffeoyl-CoA O-methyltransferase	CCACCGAGAGCAAGAACAAC	GGGTACACACTGGTCTCCAA	112	58
Cluster-4331.174861	transcription factor MYB	GCAAGATCAGGTCCTCCTCA	CAAAGTACGTGGCGAAGGAG	162	58
Cluster-4331.84314	transcription factor MYB	GGGACCTTGTCTAGGACCAT	GAAGGGTGCACAGCTTCAG	70	58
Cluster-4331.110756	transcription factor MYB	ATGGGAAGATGGTGGCCTTT	GGTGCTTGTTGAGAGAGCTG	172	58
Cluster-4331.96692	transcription factor bHLH	TGCTTAGCAATGGCAACAGG	GGCTGCTGACCAGAAGATTG	123	58
