# Supplementary material for: Integrative Analysis of Metabolome and Transcriptome Reveals the Mechanism of Color Formation in Liriope spicata Fruit
Source: Metabolites. 2022 Feb 4;12(2):144. doi: 10.3390/metabo12020144 (PMC8879266; doi:10.3390/metabo12020144)
Supplement: Supplementary file 1 [file metabolites-12-00144-s001.zip › Table S5.xlsx]

## Sheet: Sheet1
The operating parameters of the mass spectrometer.
Ion Mode	IonSpray Voltage	Ion Source Gas1	Collision Gas	Entrance Potential	MRM detection window	Curtain Gas	Temperature	Ion Source Gas2	Scan type	Collision Cell Exit Potential	Target Scan Time
ESI+	5500	50	Medium	10	120	40	550	60	sMRM	12	0.9
