# Supplementary material for: Integrative Analysis of Metabolome and Transcriptome Reveals the Mechanism of Color Formation in Liriope spicata Fruit
Source: Metabolites. 2022 Feb 4;12(2):144. doi: 10.3390/metabo12020144 (PMC8879266; doi:10.3390/metabo12020144)
Supplement: Supplementary file 1 [file metabolites-12-00144-s001.zip › Table S6.xlsx]

## Sheet: Sheet1
The operating parameters of the mass spectrometer.
	Targeted quantitative metabolates	CAS	Declustering potential(DP)	Collision energy (CE)	Retention time(RT)	Molecular Weight (Da)	Ion mode	Ionization model	Q1/Q3 (Da)	linear equation	r	weight	linearity range（ng/ml）
1	Del-3-O-gal	28500-00-7	60	31	4.19	465.103	Positive	[M]+	465.1 / 303.1	y = 2.08055e5 x + -5493.41438	0.99421	1 / x^2	0.1-500
2	Del-3-O-glu	6906-38-3	100	30	4.68	465.103	Positive	[M]+	465.2 / 303.1	y = 6.54682e4 x + -19205.24965	0.99441	1 / x^2	1-500
4	Del-3-O-rut	15674-58-5	130	47	5.26	611.161	Positive	[M]+	611.1 / 303.2	y = 9.26055e4 x + -1127.62035	0.99469	1 / x^2	0.1-500
6	Cya-3,5-O-diglu	2611-67-8	88	43	4.18	611.161	Positive	[M]+	611.2 / 287.1	y = 1.48905e5 x + -1744.11706	0.99609	1 / x^2	0.1-500
7	Cya-3-O-glu	7084-24-4	106	38	5.69	449.108	Positive	[M]+	449.2 / 287.1	y = 1.73409e5 x + -3176.80869	0.99401	1 / x^2	0.1-500
8	Cya-3-O-ara	27214-72-8	45	25	6.14	419.098	Positive	[M]+	419.1 / 287.1	y = 3.89076e5 x + -4122.85672	0.99516	1 / x^2	0.05-500
10	Cya-3-O-(6-O-malonyl)-glu	171828-62-9	100	32	8.31	535.109	Positive	[M]+	535.1 / 287.1	y = 28996.15606 x + -1649.09843	0.99922	1 / x^2	0.5-500
12	Pet-3-O-glu	6988-81-4	100	30	6.44	479.119	Positive	[M]+	479.1 / 317.1	y = 2.94031e5 x + -20201.48730	0.99717	1 / x^2	0.1-500
16	Pel-3,5-O-diglu	17334-58-6	60	50	5.02	595.166	Positive	[M]+	595.1 / 271.1	y = 1.37906e5 x + -1858.76610	0.9961	1 / x^2	0.1-500
17	Pel-3-O-glu	18466-51-8	100	27	6.66	433.113	Positive	[M]+	433.2 / 271.1	y = 2.59551e5 x + 1916.96187	0.99441	1 / x^2	0.05-500
21	Peo-3,5-O-diglu	132-37-6	100	43	5.59	625.177	Positive	[M]+	625.2 / 301.5	y = 5.34647e4 x + -7524.40711	0.99631	1 / x^2	0.2-500
23	Peo-3-O-glu	68795-37-9	100	30	7.38	463.124	Positive	[M]+	463.3 / 301.2	y = 5.60266e5 x + 4169.96227	0.9959	1 / x^2	0.02-500
24	Peo-3-O-ara	27214-74-0	50	25	7.79	433.113	Positive	[M]+	433.2 / 301.1	y = 5.97899e5 x + -1102.44675	0.99515	1 / x^2	0.02-500
27	Mal-3,5-O-diglu	16727-30-3	160	40	5.92	655.187	Positive	[M]+	655.4 / 331.3	y = 1.09035e5 x + -1466.84756	0.99586	1 / x^2	0.2-500
28	Mal-3-O-gal	30113-37-2	50	34	7.42	493.135	Positive	[M]+	493.2 / 331.2	y = 4.05722e5 x + 4181.98885	0.99823	1 / x^2	0.1-500
29	Mal-3-O-glu	18470-06-9	100	30	7.88	493.135	Positive	[M]+	493.1 / 331.2	y = 2.62403e5 x + 21724.29845	0.99605	1 / x^2	0.01-500
30	Mal-3-O-ara	28500-04-1	120	27	8.34	463.123	Positive	[M]+	463.3 / 331.1	y = 3.77586e5 x + 1495.19628	0.99558	1 / x^2	0.05-500
32	Dihydromyricetin	27200-12-0	100	30	3.55	320.053	Positive	[M+H]+	321.1 / 139.0	y = 1345.11534 x + 4.35589	0.99451	1 / x^2	5-500
33	Quercetin 3-O-glucoside	21637-25-2	100	30	8.79	464.095	Positive	[M+H]+	465.3 / 303.1	y = 4.88735e4 x + 4372.50050	0.996	1 / x^2	0.2-500
Semi-quantitative reference standard	Delphinidin-3,5-O-diglucoside	17670-06-3	70	45	3.31	627.156	Positive	[M]+	627.0 / 303.2	y = 8.54061e4 x + -899.14900	0.9934	1 / x^2	0.1-500
	Semi-quantitative metabolates	CAS	Declustering potential(DP)	Collision energy (CE)	Retention time(RT)	Molecular Weight (Da)	Ion mode	Ionization model	Q1/Q3 (Da)	linear equation	r	weight	linearity range（ng/ml）
3	Del-3-O-ara	-	100	30	5.26	435.093	Positive	[M]+	435.5 / 303.1	y = 2.08055e5 x + -5493.41438	0.99421	1 / x^2	0.1-500
5	Del-3-O-(6-O-malonyl)-glu	-	100	32	7.3	551.104	Positive	[M]+	551.1 / 303.1	y = 28996.15606 x + -1649.09843	0.99922	1 / x^2	0.5-500
9	Cya-3-O-rut	-	100	30	6.33	595.166	Positive	[M]+	595.2 / 287.1	y = 1.48905e5 x + -1744.11706	0.99609	1 / x^2	0.1-500
11	Pet-3-O-gal	-	100	30	5.91	479.119	Positive	[M]+	479.1 / 317.1	y = 2.94031e5 x + -20201.48730	0.99717	1 / x^2	0.1-500
13	Pet-3-O-ara	-	45	25	6.93	449.108	Positive	[M]+	449.1 / 317.1	y = 2.94031e5 x + -20201.48730	0.99717	1 / x^2	0.1-500
14	Pet-3-O-rut	-	100	30	6.31	625.176	Positive	[M]+	625.1 / 317.1	y = 1.48905e5 x + -1744.11706	0.99609	1 / x^2	0.1-500
15	Pet-3-O-(6-O-malonyl)-glu	-	100	30	8.31	565.119	Positive	[M]+	565.1 / 317.1	y = 28996.15606 x + -1649.09843	0.99922	1 / x^2	0.5-500
18	Pel-3-O-ara	-	45	25	7.06	403.103	Positive	[M]+	403.1 / 271.1	y = 2.59551e5 x + 1916.96187	0.99441	1 / x^2	0.05-500
19	Pel-3-O-rut	-	100	30	7.31	579.171	Positive	[M]+	579.1 / 271.1	y = 1.37906e5 x + -1858.76610	0.9961	1 / x^2	0.1-500
20	Pel-3-O-(6-O-malonyl)-glu	-	100	30	9.33	519.114	Positive	[M]+	519.1 / 271.1	y = 28996.15606 x + -1649.09843	0.99922	1 / x^2	0.5-500
22	Peo-3-O-gal	-	100	27	6.76	463.124	Positive	[M]+	463.3 / 301.2	y = 5.60266e5 x + 4169.96227	0.9959	1 / x^2	0.02-500
25	Peo-3-O-rut	-	100	30	7.9	609.182	Positive	[M]+	609.5 / 301.1	y = 5.34647e4 x + -7524.40711	0.99631	1 / x^2	0.2-500
26	Peo-3-O-(6-O-malonyl)-glu	-	100	30	9.83	549.124	Positive	[M]+	549.5 / 301.5	y = 28996.15606 x + -1649.09843	0.99922	1 / x^2	0.5-500
31	Mal-3-O-rut	-	100	30	8.52	639.192	Positive	[M]+	639.1 / 331.1	y = 1.09035e5 x + -1466.84756	0.99586	1 / x^2	0.2-500
